# Supplementary material for: New Dothideomycetes from Freshwater Habitats in Spain
Source: J Fungi (Basel). 2021 Dec 20;7(12):1102. doi: 10.3390/jof7121102 (PMC8705806; doi:10.3390/jof7121102)
Supplement: Supplementary file 1 [file jof-07-01102-s001.zip]

Archive with 1 entries (1 files):
- 2.jof-1508898-supplementary.pdf
